# Supplementary material for: Mechanism of ATP hydrolysis dependent rotation of bacterial ATP synthase
Source: Nat Commun. 2023 Jul 10;14:4090. doi: 10.1038/s41467-023-39742-5 (PMC10333338; doi:10.1038/s41467-023-39742-5)
Supplement: Supplementary file 6 — Source Data [file 41467_2023_39742_MOESM6_ESM.xlsx]

## Sheet: Sheet1
Source Data for Supplementary Figure S1 A
ΔεCT-FoF1
ATP concentration (mM)	0.001	0.002	0.005	0.01	0.05	0.1	1	4
Data 1	4	9.8	27	56	119	117	168	163
Data 2	1.8	7.5	20	48	95	117	142	163
Data 3	3.5	10	26	50	101	97	174	180
mean	3.1	9.1	24.3	51.3	105	110.3	161.3	168.7
standard deviation	0.94	1.1	3.1	3.4	10.2	9.4	13.9	8
Source Data for Supplementary Figure S1 B
nucleotide-depleted ΔεCT-FoF1
Data 1	5.7	10.4	28	43	93	111	159	175
Data 2	4.7	11	34	44	90	132	155	156
Data 3	5.4	13	24	50	107	134	135	160
mean	5.3	11.5	28.7	45.86	96.7	125.7	149.7	163.17
standard deviation	0.4	1.1	4.1	3	7.4	10.4	10.5	8.2
